# Supplementary material for: Programmable integrin and N-cadherin adhesive interactions modulate mechanosensing of mesenchymal stem cells by cofilin phosphorylation
Source: Nat Commun. 2022 Nov 11;13:6854. doi: 10.1038/s41467-022-34424-0 (PMC9652405; doi:10.1038/s41467-022-34424-0)
Supplement: Supplementary file 5 — Source Data [file 41467_2022_34424_MOESM5_ESM.xlsx]

## Sheet: Fig. 1d
Long name	Cell density	Cell density
Unit	cells/cm2	cells/cm2
Comments	OFF	ON
Data	857.143	1571.43
	1071.43	1285.71
	500	1285.71
	642.857	1285.71
	785.714	1357.14
	571.429	1928.57
	500	1642.86
	642.857	1214.29
	357.143	1642.86
	571.429	1500
	428.571	1785.71
	571.429	1285.71
	785.714	1214.29
	357.143	1071.43
	500	1142.86
		1285.71
		1214.29

## Sheet: Fig. 1e
Long name	Cell area	Cell area
Unit	µm2	µm2
Comments	OFF	ON
Data	1060.54	2530.54
	1003.89	3750.33
	735.013	1756.89
	1088.99	3398.74
	1173.92	2038.69
	1233.21	2643.6
	825.54	2751.74
	1910.44	1843.64
	1122.51	1069.32
	612.962	2133.61
	1408.89	1987.26
	1737.51	2369.37
	1156.73	2423.82
	591.568	1696.41
	570.718	1001.72
	474.427	2713.82
	605.125	2989.07
	523.452	2469.94
	587.09	2348.1
	375.907	3103.44
	1306.08	2170.14
	988.097	2667.93
	301.287	2427.74
	372.001	1757.19
	809.5	2963.34
	1202.33	2669.32
	1544.69	2813.17
	721.474	1560.49
	335.444	2912.34
	350.292	2150.22
	417.897	1832.49
	335.628	2737.82
	1179.34	3179.61
	1852.14	2461.88
	1645.54	2739.04
	1659.3	2296.3
	1615.8	2423.82
	1043.65	3415.17
	535.069	2825.05
	424.205	3568.35
	581.227	3465.16
	476.237	2811.5
	764.881	3513.97
	529.251	2934.88
	870.875	3226.77
	872.609	2609.9
	1211	1785.6
	877.446	2902.27
	519.841	4479.51
	669.721	3383.28
	1009.7	2892.57
	514.289	3607.65
	607.247	2844.46
	224.205	4039.39
	465.779	3186.68
	248.78	3238.94
	271.437	3520.51
	848.39	2911.53
	478.642	2915.88
	463.431	3497.48
	704.718	3144.68
	542.89	3390.6
	671.821	2593.24
	1212.48	3078.74
	1003.28	2900.48
	783.783	3914.3
	648.121	2653.17
	690.78	2975.53
	747.463	2551.16
	842.681	2629.59
	896.89	2484.75
	969.435	2490.03
	832.603	2021.11
	330.2	2124.21
	899.292	1815.24
	695.285	2286.27
	791.976	1361.72
	919.951	2090.08
	544.823	2293.58
	751.056	1852.79
	824.239	1881.76
	872.262	3095.36
	593.548	3748.91
	567.83	2540.46
	816.532	3912.16
	617.935	2328.28
	1148.46	3057.51
	485.75	1808.45
	1189.24	2533.03
	490.398	2352.98
	964.716	2597.68
	1025.95	1909.3
	1308.2	1421.84
	776.162	2200.13
	410.122	2089.44
	329.833	2450.22
	841.607	3236.06
	775.051	2343.03
	703.264	1235.95
	701.755	1751.07
	987.036	2603.59
	830.451	1825.42
	879.727	2213.68
	714.374	1552.51
	773.841	1806.18
	532.893	4049.74
	1033.36	3637.89
	764.93	3513.97
	1033.36	2398.66
	845.228	2752.87
	1521.19	2310.96
	1106.28	3161.62
	1166.77	1219.64
	698.354	1660.8
	1099.61	1699.85
	738.207	2608.91
	829.34	2544.82
	649.033	2662.39
	986.863	2870.2
	648.121	3224.91
	1157.25	3452.46
	803.16	1894.64
	907.968	2028.33
	641.992	1652.08
	1063.69	1462.53
	872.262	1784.46
	1286.1	2969.5
	1067.42	1933.07
	633.833	2512.9
	704.718	2561.85
	1365.57	2864.6
	1137.98	2431.18
	1248.58	1288.51
	1019.08	3326.47
	1984.54	2184.6
	1250.2	1658.11
	1004.61	2970.67
	945.62	1870.3
	624.457	1396.17
	734.555	1612.01
	931.383	2080.16
	658.988	2474.43
	845.183	2005.18
	889.772	2614.72
	1164.39	1451.1
	785.003	2807.57
	1540.66	2807.92
	1284.38	2908.78
	1605.36	3034.34
	1395.17	2987.72
	1423.55	1845.86
	1308.91	2836.41
	1646.18	3570.68
	1277.88	3202.53
	1349.84	2948.44
	1351.9	2057.51
	1088.41	1998.73
	1390.73	2146.86
	1330.69	1945
	519.667	2254.62
	504.417	1250.94
	792.236	1722.11
	1039.84	2167.17
		1736.64
		3688.59
		4131.55
		2857.11
		2500.62
		3435.19
		3226.77
		2608.26
		3047.77
		2646.1
		2746.93
		3393.35
		2771.53
		2672.83
		1538.88
		4329.37
		3014.59
		3097.66
		3906.42
		3693.23
		2449.81
		2780.22
		3876.32
		2952.15
		3347.91
		1652.5
		1969.96
		3692.36
		2581.42
		2343.06
		1852.51

## Sheet: Fig. 1f
Long name	Young's modulus	Young's modulus
Unit	kPa	kPa
Comments	OFF	ON
Data	12.67	12.68
	13.63	13.71
	15.41	15.14
	15.64	16.86
	16.33	17.28

## Sheet: Fig. 1g
Long name	Cell survival	Cell survival
Unit	%	%
Comments	OFF	ON
Data	86.9565	93.6508
	88.2353	92.8571
	95.4545	87.5
	93.9394	96.2963
	91.1765	91.1765
	84.6154	86.5672
	94.7368	95.4545
	87.5	92.8571
	88.4615	92.1569
	92	92.1053
	93.75	90.1639
		90.566
		89.8305

## Sheet: Fig. 2b
Long name	Adhesion length integrin β1	Adhesion length integrin β1	Adhesion length integrin β1	Adhesion length integrin β1	Adhesion length integrin β1
Unit	µm	µm	µm	µm	µm
Comments	OFF	OFF+RGDS	ON	ON+HAVDIS	Dual ON
Data	1.242	0.683	3.591	2.569	2.866
	0.555	0.793	2.477	3.177	1.591
	2.398	0.585	5.916	3.495	2.396
	0.565	2.311	4.638	2.755	0.866
	1.693	0.382	1.958	2.658	1.591
	1.503	1.21	2.56	2.847	1.196
	0.636	0.833	6.624	3.362	4.015
	0.656	1.224	2.08	2.849	1.621
	0.656	0.937	1.104	3.515	1.074
	0.503	0.963	2.233	3.358	0.987
	1.803	0.603	1.604	4.357	2.225
	0.477	0.6	3.112	3.062	0.867
	0.795	0.466	3.656	2.654	1.384
	0.656	2.646	1.259	3.013	1.657
	1.477	2.451	3.621	1.925	1.377
	0.503	1.056	2.314	2.899	0.7
	0.356	2.678	1.656	2.424	1.564
	0.503	0.726	3.867	3.881	1.636
	1.977	1.275	1.035	4.913	1.576
	1.256	0.531	2.111	4.393	2.248
	1.229	1.073	0.828	2.943	1.777
	1.633	2.249	1.055	0.561	1.342
	0.477	0.703	2.649	1.912	0.855
	0.55	0.39	2.863	5.065	1.809
	0.455	0.432	3.464	3.232	2.755
	0.515	1.017	1.669	4.828	3.2
	2.294	0.432	4.484	3.754	4.02
	0.825	0.775	2.08	0.75	1.129
	0.569	1.182	2.259	2.878	3.777
	1.721	1.046	4.669	4.773	1.489
	0.323	0.761	3.519	3.689	3.573
	1.133	1.917	2.669	3.566	3.089
	1.123	1.071	2.905	4.228	1.693
	0.389	1.113	4.352	3.744	1.067
	0.764	0.822	5.286	4.483	0.68
	1.879	2.938	5.632	5.251	0.927
	0.584	0.705	2.07	5.079	1.66
	0.964	1.487	3.525	4.152	1.422
	0.313	0.587	2.07	4.684	1.861
	1.118	0.634	5.711	4.435	0.856
	0.37	0.524	1.656	4.054	0.811
	0.593	0.566	3.874	3.149	0.45
	1.608	0.406	2.464	2.633	1.211
	0.627	1.031	2.908	3.118	1.067
	0.8	0.957	2.669	3.927	1.006
	0.667	1.089	4.055	3.205	0.503
	0.721	0.321	1.035	5.775	1.508
	0.518	0.766	3.507	5.714	2.067
	0.693	0.817	5.08	5.637	1.861
	0.507	0.722	2.908	3.737	1.211
	0.457	1.348	3.874	2.897	3.66
	1.112	0.714	2.168	2.943	0.503
	0.43	1.099	2.515	2.703	1.861
	1.347	2.132	3.414	2.325	1.211
	0.446	0.526	4.976	2.067	2.468
	1.275	0.562	4.882	3.44	1.778
	2.335	0.778	5.113	1.358	2.665
	1.477	1.244	3.41	2.091	1.165
	0.962	0.671	3.732	2.515	1.66
	0.811	0.712	2.887	1.778	0.648
	0.967	0.621	2.908	2.209	0.967
	0.503	0.762	1.464	2.19	1.006
	0.656	1.124	4.124	2.063	1.358
	0.795	0.711	4.424	3.256	1.358
	0.656	0.656	4.067	2.151	1.006
	1.795	0.356	2.286	2.664	2.015
	1.503	1.756	1.874	2.665	0.711
	1.503	0.596	2.94	1.96	1.112
	0.356	0.756	1.769	2.678	1.211
	0.503	0.856	1.669	3.317	1.038
	0.573	0.318	1.964	2.583	1.514
	1.946	0.525	1.055	0.637	1.011
	0.503	1.006	2.131	1.049	2.042
	0.503	1.358	3.707	1.414	2.665
	0.453	0.967	6.205	2.837	1.778
	0.491	1.414	3.098	3.314	1.468
	2.046	1.466	4.432	4.073	2.265
	0.503	1.006	6.115	3.269	1.861
	1.006	0.967	5.264	0.682	1.66
	0.624	1.158	4.251	2.091	1.365
	0.503	1.756	4.54	3.42	1.211
	0.573	1.466	4.019	1.792	1.211
	2.118	1.813	4.977	3.54	1.66
	1	2.514	3.537	4.22	1.27
	0.503	0.813	4.191	3.34	1.466
	0.656	1.067	3.156	3.086	4.169
	1.425	0.529	1.464	2.489	0.856
	1.218	0.779	1.055	0.748	0.574
	0.356	1.047	1.781	4.238	1.311
	0.378	0.508	3.928	1.567	1.406
	0.656	0.466	2.654	2.558	1.66
	0.447	1.59	3.668	0.862	1.265
	0.711	1.121	1.92	1.027	3.058
	0.45	0.927	2.507	2.234	2.468
	0.656	1.66	2.762	1.644	1.572
	0.436	0.573	2.111	0.994	2.797
	0.637	0.508	2.131	1.034	1.315
	1.366	0.619	2.56	2.29	1.861
	1.467	1.813	1.781	0.879	2.011
	0.906	0.856	5.075	3.551	1.481
	0.856	1.091	3.153	0.98	1.508
	1.318	1.31	3.37	3.05	1.075
	0.45	0.347	2.229	2.125	2.134
	0.583	1.281	2.493	1.923	0.921
	0.711	1.278	2.816	2.43	0.954
	0.656	0.779	2.927	1.78	2.179
	0.484	0.573	2.414	2.322	1.158
	0.733	1.058	4.222	1.566	1.039
	0.725	0.543	2.594	2.045	2.277
	0.711	0.422	2.464	2.659	1.158
	2.085	0.717	3.405	2.156	1.524
	0.741	0.784	3.47	2.49	0.738
	0.828	0.499	2.314	4.255	1.566
	1.276	0.773	3.153	3.526	1.355
	0.967	0.63	1.293	3.082	2.046
	0.89	0.959	3.573	2.768	2.417
	0.811	0.601	3.014	4.777	3.498
	0.356	0.425	1.463	3.017	1.321
	0.589	0.88	2.816	2.341	2.781
	0.573	0.869	2.161	2.031	1.319
	0.37	1.289	1.874	2.204	3.058
	0.734	0.363	1.811	0.843	2.65
	0.656		2.872	4.044	4.654
	1.33		3.058	2.414	2.102
	0.711		3.982	2.622	1.414
	0.711		2.646	1.383	1.96
	1.15		3.24	1.778	1.185
	0.988		2.161	1.566	0.795
	0.994		3.519	1.566	1.282
	1.006		2.314	1.364	1.5
	0.723		2.594	2.16	1.658
	0.647		2.039	1.911	1.147
	0.811		2.414	1.494	1.345
	0.711		2.691	1.31	0.773
	1.006		3.105	1.837	1.037
	0.711		2.964	1.957	1.147
	0.876		3.621	2.044	1.861
	0.573		1.964	1.159	1.282
	0.856		1.288	1.605	1.473
	0.625		1.309	1.119	4.409
	0.803		0.926	1.207	3.479
	1.501		1.389	1.138	1.517
	0.748		1.781	1.096	2.571
	1.328		3.474	0.896	2.489
	1.123		1.93	1.265	3.988
	0.641		2.716	1.622	1.861
			1.309	1.912	3.132
			1.414	2.121	2.919
			1.035	2.067	2.588
			1.418	1.649	2.277
			3.732	3.905	1.96
			2.447		2.209
			4.652		1.348
			3.214		2.209
			2.314		1.63
			2.131		2.468
			1.035		3.573
			1.055		3.278
			0.746		1.067
			1.115
			1.953
			2.618
			3.443
			2.66
			3.24
			1.309
			1.617
			2.314
			1.493
			1.259
			1.781
			1.559

## Sheet: Fig. 2c
Long name	Adhesion length N-cadherin	Adhesion length N-cadherin	Adhesion length N-cadherin	Adhesion length N-cadherin	Adhesion length N-cadherin
Unit	µm	µm	µm	µm	µm
Comments	OFF	OFF+RGDS	ON	ON+HAVDIS	Dual ON
Data	0.56	0.351	0.53	0.318	2.98
	1.009	0.541	0.413	0.594	2.492
	1.562	0.523	0.669	1.286	2.52
	1.142	0.419	0.585	1.11	1.456
	0.49	0.659	0.608	0.743	0.788
	0.399	0.503	0.645	1.779	1.66
	0.62	0.562	0.762	1.084	1.934
	0.544	0.636	0.525	0.561	2.215
	0.477	0.536	0.511	0.753	1.304
	0.397	0.672	0.452	0.406	2.364
	0.356	1.393	0.79	0.851	1.744
	0.318	0.678	0.503	0.96	1.875
	0.356	0.811	0.49	0.785	0.961
	0.356	0.933	0.62	1.056	1.995
	0.456	1.51	1.016	0.888	2.705
	0.456	1.229	0.448	0.453	2.932
	1.09	0.559	0.913	1.1	2.091
	1.158	0.748	0.991	1.422	2.66
	1.124	0.502	0.967	0.512	2.272
	0.856	0.544	0.627	0.452	2.006
	1.113	0.503	0.967	0.676	2.113
	0.573	0.519	0.711	0.358	0.856
	0.373	0.564	0.503	0.795	0.656
	0.344	1.288	0.687	1.641	0.967
	0.318	0.598	0.492	1.007	0.748
	0.607	0.808	0.504	0.358	2.238
	0.477	0.728	1.035	1.67	1.112
	0.656	0.895	0.509	0.491	1.647
	0.656	1.124	1.542	0.612	1.085
	0.436	0.968	0.644	1.123	0.951
	0.477	1.282	1.538	1.088	0.734
	0.656	1.466	0.348	0.7	2.067
	0.584	1.282	1.84	0.593	0.963
	0.477	1.025	1.813	0.356	1.358
	0.318	0.42	0.618	0.597	1.332
	0.573	0.503	0.459	0.689	1.7
	0.446	0.402	2.121	0.967	1.592
	0.77	0.78	2.193	1.158	4.21
	0.886	0.677	0.388	0.776	2.053
	1.158	0.656	1.162	0.718	2.708
	0.795	0.656	0.488	1.007	2.132
	0.656	0.378	0.961	0.421	2.97
	0.716	0.369	0.811	0.83	3.373
	0.824	0.461	0.795	0.525	2.405
	0.662	0.467	1.261	1.121	2.376
	1.803	0.535	0.529	0.329	2.717
	0.725	0.477	0.939	0.455	2.021
	1.44	0.399	0.429	0.494	3.519
	1.272	0.342	0.621	0.656	1.778
	1.113	0.636	0.651	0.614	1.058
	0.436	0.45	0.787	0.519	2.751
	0.737	0.546	0.946	0.573	1.637
	1.158	1.358	0.813	0.503	1.332
	0.656	0.811	1.598	0.818	2.147
	0.811	0.629	0.573	0.804	2.147
	1.598	0.468	0.967	0.392	2.032
	0.387	0.356	0.484	0.589	1.191
	0.998	1.408	0.572	0.906	0.991
	1.893	1.134	0.374	1.062	1.32
	0.917	1.584	0.83	0.539	1.682
	0.556	1.727	2.041	0.993	1.197
	0.656	1.382	1.063	0.513	0.726
	0.811	1.403	0.662	0.411	0.856
	0.721	0.545	0.477	0.733	0.716
	0.811	0.456	0.654	0.592	1.417
	0.503	1.006	0.358	1.097	2.067
	0.525	0.396	0.365	1.809	0.846
	0.589	0.92	0.656	0.577	1.285
	0.57	1.358	0.742	1.396	1.282
	1.109	0.811	2.091	1.006	1.16
	1.315	0.781	0.658	0.365	2.439
	1.435	1.311	0.578	1.366	1.888
	1.69	1.006	2.277	0.806	2.07
	1.282	0.511	0.36	0.569	2.046
	1.522	0.446	0.537	1.169	1.741
	1.225	0.589	1.188	0.775	2.535
	1.621	0.405	0.825	0.729	1.053
	1.777	0.409	0.636	1.66	0.498
	1.712	0.684	0.503	1.457	0.967
	1.122	0.586	0.48	0.689	2.159
	0.679	0.471	0.662	0.986	0.88
	0.461	0.784	0.401	1.524	2.32
	0.896	0.809	0.564	0.423	0.674
	0.811	1.058	0.883	1.502	0.97
	0.901	0.929	0.797	0.343	0.63
	0.811	0.421	0.781	0.918	1.786
	1.254	0.864	0.937	1.059	1.553
	1.311	0.58	0.503	0.967	2.978
	0.432	0.967	0.44	1.179	2.522
	0.766	0.637	1.006	1.358	2.364
	0.848	1.124	0.954	0.856	1.264
	0.656	0.511	0.696	0.633	1.566
	0.415	0.604	0.961	0.967	1.934
	0.484	0.356	0.777	1.336	2.745
	0.404	0.394	0.639	0.929	1.383
	0.479	0.75	0.966	1.174	2.44
	0.546	0.503	0.772	1.187	0.977
	0.656	0.626	0.693	0.841	1.229
	0.609	0.842	1.086	0.365	1.459
	0.503	0.586	1.006	1.717	1.621
	0.467	0.708	0.511	1.345	1.756
	1.274	0.749	1.067	0.993	1.813
	1.508	0.964	0.503	0.367	2.451
	1.272	0.572	0.441	0.546	0.943
	1.124	0.915	0.65	1.099	1.057
	1.082	0.866	1.21	1.064	1.466
	1.124	0.636	1.108	0.752	1.778
	0.795	0.467	0.795	1.087	1.967
	0.389	0.785	0.927	1.329	0.967
	0.503	0.811	0.484	0.358	0.811
	0.738	0.614	1.471	0.879	1.124
	0.477	0.646	0.378	1.26	1.118
	0.503	0.686	0.541	1.142	1.484
	0.477	0.668	0.556	0.356	1.158
	0.711	1.039	1.814	0.943	0.811
	0.36	0.399	1.642	1.275	1.124
	0.679	0.892	1.265	1.508	1.44
	0.568	0.973	1.197	1.05	1.356
	0.698	0.356	0.811	0.856	2.876
	0.451	0.75	0.853	0.874	1.707
	0.573	1.158	1.422	1.048	2.517
	0.788	1.006	1.33	0.489	2.193
	0.356	0.811	0.989	0.477	3.432
	0.433	0.503	0.378	0.668	2.628
	0.466	0.521	0.508	0.7	2.732
	0.513	0.921	1.595	0.729	2.745
	0.323	0.456	1.591	0.373	1.762
	0.656	0.666	0.707	0.433	1.846
	0.711	0.642	0.771	0.538	1.66
	0.989	0.477	0.381		3.243
	0.711	0.511	0.358		3.087
	0.636	0.411	1.44		2.087
	0.7	0.636	0.982		1.957
	0.656	0.431	1.368		3.216
	0.711	0.594	0.813		2.396
	0.55	0.511	0.61		1.58
	0.503	0.477	0.792		3.358
	1.299	0.467	0.83		3.03
	0.594	0.503	0.967		2.25
	0.734	0.356	0.415		1.871
	0.807	0.525	0.393		1.791
	0.475	1.053	0.511		2.74
	0.59	1.272	0.45		4.028
		0.795	0.527		2.176
		0.795			1.806
		1.136			2.88
		0.636			2.622
		0.367			1.756
		0.846			2.296
					2.564
					2.266
					2.534
					2.315
					2.745
					2.665
					2.564
					2.364
					3.058
					3.369
					2.588
					2.514
					2.777
					2.893
					2.517
					2.569
					1.83

## Sheet: Fig. 2d
Long name	YAP nuc/cyto ratio	YAP nuc/cyto ratio	YAP nuc/cyto ratio	YAP nuc/cyto ratio	YAP nuc/cyto ratio	YAP nuc/cyto ratio	YAP nuc/cyto ratio	YAP nuc/cyto ratio	YAP nuc/cyto ratio
Unit
Comments	OFF (3 kPa)	ON (3 kPa)	Dual ON (3 kPa)	OFF (15 kPa)	ON (15 kPa)	Dual ON (15 kPa)	OFF (30 kPa)	ON (30 kPa)	Dual ON (30 kPa)
Data	1.59028	2.78272	1.70026	1.52109	2.282	5.3971	1.68712	3.17926	5.99592
	0.86771	2.43644	1.41528	1.44465	5.39834	2.5593	1.04076	4.04754	1.85123
	1.76947	1.40041	2.31721	1.67328	3.94396	3.7832	1.0789	8.4262	3.63651
	0.80568	2.25319	2.32048	1.06136	4.17137	3.57958	1.63878	5.52138	2.84992
	2.34029	1.32876	2.45301	1.29484	3.91749	4.4044	1.22117	4.2518	5.17105
	0.67893	1.5442	3.04678	1.66263	4.66016	3.43385	0.89299	2.57938	3.20067
	1.76472	0.97542	1.38329	1.37107	3.49064	2.79353	2.26992	1.47578	5.06122
	0.72467	1.64172	1.82421	1.06504	3.8768	1.30769	0.99116	2.08691	3.63899
	1.53351	2.58503	1.65702	0.95298	4.01786	2.08116	1.67203	5.6973	7.94757
	1.50162	0.87541	1.50898	0.53748	2.72939	2.92476	1.9932	1.71531	3.61496
	1.93372	1.7099	1.71638	1.69369	5.29884	3.69098	2.22309	6.33378	1.69855
	0.74286	3.18234	2.40712	1.93393	5.45656	2.74907	1.39066	6.39137	5.42416
	1.53284	2.51718	2.91849	2.33025	6.91711	2.37631	1.26579	8.61006	5.37972
	2.05305	0.9273	0.88401	2.07397	4.6538	1.9952	0.89161	2.87842	6.14025
	0.81027	2.37362	2.42545	1.40793	4.42331	1.36218	2.09279	2.60422	1.56919
	1.24396	1.53447	1.64633	2.19989	1.82119	1.81383	2.46205	4.67174	3.82307
	1.2755	1.37447	0.68457	0.97195	2.6957	3.94463	2.6885	4.52045	1.97961
	1.51807	1.10186	2.18519	1.49577	4.04147	3.25736	0.78666	4.71246	2.13744
	1.64902	2.97028	2.83239	1.10367	5.17815	3.666	2.40337	4.52316	5.09564
	1.2576	1.09574	0.88011	2.59881	6.8157	2.82066	1.17003	1.56189	2.72389
	1.09641	2.27893	2.30456	1.36732	2.4947	2.55797	1.29262	7.58186	1.35094
	0.76714	2.40718	2.91395	2.01528	2.75542	1.38449	1.34687	6.01067	5.9785
	1.08185	0.86219	0.70504	1.10367	3.17171	3.09175	0.69469	5.06262	5.66651
	1.575	1.82433	1.08539	2.35066	2.05238	3.11905	1.38175	8.29973	0.85005
	1.62044	2.21266	3.14941	1.44867	3.48736	4.52415	0.64044	6.69751	1.4746
	0.70971	0.91553	0.83338	1.64141	3.42451	3.27306	1.14096	2.42399	6.47278
	0.71117	1.71216	3.05001	1.24106	4.02578	4.33374	0.89545	3.74196	3.6075
	1.4782	1.5719	1.36319	1.82746	3.51291	3.40615	0.76246	4.30524	5.50383
	1.04005	1.73467	2.90908	1.40063	4.88239	3.66774	1.13598	3.12954	4.94063
	1.37496	2.09923	1.83514	1.53726	5.12555	3.86539	1.6606	2.15477	6.87048
	2.13327	0.87303	3.19865	1.09419	4.3962	3.77555	1.87262	3.7882	3.17828
	1.3213	1.21314	1.23537	1.07972	2.95356	4.40736	1.28474	5.47939	2.26344
	0.83272	1.48943	1.59101	1.14995	2.37951	4.17469	0.96048	2.56941	4.70388
	1.00936	1.56816	1.47922	1.1178	3.75638	4.8381	0.71587	8.56948	2.88052
	1.19186	1.82613	1.57491	1.33313	3.51291	3.12079	1.02717	3.64553	2.1384
	0.61354	3.60715	2.25697	0.93291	6.36006	2.22937	0.80194	2.28352	3.20195
	1.94444	2.77791	1.2844	1.09419	2.06639	5.01505	1.11104	4.20033	2.39058
	2.25977	3.70205	1.04194	1.06013	3.50493	3.24304	1.87997	4.60375	4.03502
	1.02294	1.97075	1.2876	1.78357	2.29574	2.88158	2.63634	5.98339	3.20331
	1.87981	2.33289	1.18029	1.72167	4.74543	2.26276	2.72981	4.9017	1.38037
	0.5428	3.30294	0.80619	2.26773	3.30678	1.53502	1.75058	2.79831	1.61667
	1.99554	2.27411	2.14501	1.43796	6.17868	1.91669	1.33383	2.36152	3.87998
	2.23442	1.10223	2.04578	0.80392	7.20541	1.71669	1.62964	3.58237	6.06914
	1.09649	2.03232	1.52786	1.08955	6.19194	0.7144	1.57538	1.68433	2.82181
	1.16982	1.15212	1.16951	1.33422	4.38903	0.69613	1.22672	2.41919	3.74408
	2.4775	2.71382	1.03554	1.37626	5.0828	2.23059	2.36799	1.9122	5.25484
	1.38028	1.16118	1.53854	1.05365	2.73774	0.61117	0.74126	3.55453	3.45733
	0.83127	2.52159	0.70161	1.1079	3.96886	1.99683	0.95821	2.58113	4.66098
	0.61591	0.73266	1.26605	3.12365	4.52643	0.82462	1.94631	1.68627	2.34932
	1.65618	1.90398	2.08817	1.47659	4.4874	2.552	1.13087	2.73506	6.2563
	1.79953	0.8659	1.11176	1.30583	2.46683	1.17315	2.80895	2.17028	2.4049
	1.4162	1.25147	1.31038	1.45782	6.11362	1.3456	2.04514	6.82901	1.53164
	1.01368	3.42374	1.09798	1.1178	4.65746	3.22936	2.63103	2.64137	4.45258
	1.01611	2.83171	3.1197	1.80534	7.57895	1.90802	1.21178	2.05105	7.45978
	2.4987	2.17623	1.38178	1.09419	4.58491	2.52278	2.61112	4.477	3.60823
	1.25912	1.5979	1.54967	1.95324	5.29701	0.95996	2.04189	3.58076	7.86016
	1.22877	0.77186	2.92903	2.32097	4.10044	2.58927	1.42498	7.73015	6.51211
	2.03499	0.86943	2.35164	1.69901	5.09568	1.86672	1.42731	3.6164	3.31392
	0.80861	2.1159	1.14635	1.98279	4.76904	2.35364	1.50921	1.40712	2.28314
	1.36621	1.54932	1.35831	1.506	4.17062	2.61465	1.52765	5.03554	2.75016
	1.19214	2.24618	1.64468	0.84897	2.78259	2.97339	0.78654	2.21269	3.16663
	1.0617		2.24592	1.31347	2.52488	2.27383	1.43417	5.63473	3.87724
	0.73811		2.64154	0.71656	1.46738	2.58028	1.07077	2.99293	7.16911
	1.58883		1.57889	0.93291	2.12493	3.74912	0.70971	2.27781	1.35722
			0.52249	0.63787	3.42451	4.03569	1.45576	1.98892	5.99645
			2.71965	1.54927	5.07299	3.71434	1.82608	1.76252	4.8451
			1.58968	2.94217	5.02604	4.28453	2.21655	6.6084	6.38335
			2.15135	2.7609	1.00401	5.0256	2.32459	6.47975	3.43588
			1.45386	1.62592	2.59167	5.50629		1.35469	6.34354
			2.75408	1.2369	2.80938	2.63645		6.14019	5.05627
			3.25974	0.97195	4.34224	2.28386		2.10017	1.28389
			2.02618	1.30726	3.2414	1.34067		7.57617
				0.9611	3.72237	2.71638		1.81074
				1.14312	4.35351	2.46905		9.22752
					2.37951	1.1513		5.78406
					1.51982	1.39256		2.94952
					1.66552	2.83805		6.13207
					3.93043	2.77788
					4.6531	2.03762
					1.44528	1.15496
					0.91194	2.58411
					1.26692
					3.09872
					2.80938
					5.90885

## Sheet: Fig. 3a
Long name	YAP nuc/cyto ratio	YAP nuc/cyto ratio	YAP nuc/cyto ratio	YAP nuc/cyto ratio
Unit
Comments	OFF (2 d) Static	OFF (1 d)	ON (1 d)	ON (2 d) Static
Data	0.64634	1.52109	3.80225	7.84877
	2.031	1.44465	3.61337	2.28482
	0.85759	1.67328	3.06185	4.12105
	1.05925	1.06136	1.87283	3.75798
	0.72211	1.29484	1.15317	2.78218
	2.72181	1.66263	1.69945	1.88038
	1.95454	1.37107	1.11213	4.93357
	2.06898	1.06504	1.52375	1.59205
	0.93452	0.95298	1.39133	2.50061
	1.1376	0.53748	1.15489	4.09082
	1.74731	1.69369	1.38984	2.13364
	1.31585	1.93393	0.57821	3.55978
	1.63211	2.33025	1.18163	1.72603
	2.86269	2.07397	2.3881	4.26614
	1.61642	1.40793	2.19809	7.31002
	0.92009	2.19989	0.82873	1.69069
	1.28388	0.97195	1.23511	2.50781
	3.63936	1.49577	4.35849	2.50933
	1.63357	1.10367	2.78676	7.50514
	1.23318	2.59881	3.50417	5.93869
	0.6463	1.36732	2.11758	7.03468
	0.61667	2.01528	2.2852	7.51623
	1.71059	1.10367	2.54852	2.46692
	1.81067	2.35066	2.58889	5.76265
	0.59053	1.44867	1.20837	7.74306
	0.90345	1.64141	2.4755	0.78616
	1.57385	1.24106	1.7533	1.13011
	1.26469	1.82746	2.38121	3.1279
	1.68232	1.40063	1.36887	1.91131
	1.57261	1.53726	1.46316	6.59244
	0.66719	1.09419	1.5767	3.27481
	1.78016	1.07972	0.96766	2.81029
	0.64169	1.14995	1.983	5.7432
	1.11025	1.1178	3.377	4.4699
	1.11571	1.33313	4.73491	2.07836
	1.28471	0.93291	2.36286	1.92275
	1.02984	1.09419	4.29034	3.26168
	1.26525	1.06013	3.21665	5.44273
	2.83421	1.78357	5.31796	7.35203
	2.97946	1.72167	4.57179	1.91398
	1.35929	2.26773	5.24561	1.1535
	0.74253	1.43796	0.78973	2.34211
	1.96796	0.80392	4.72532	3.44239
	2.45892	1.08955	3.43804	1.14427
	1.48027	1.33422	4.55808	4.13178
	1.44038	1.37626	6.80116	5.30528
	1.77502	1.05365	3.56679	6.32881
	1.88576	1.1079	6.4566	2.68471
	1.95922	3.12365	5.98606	5.11457
	2.1202	1.47659	1.452	1.30182
	1.46455	1.30583	6.74383	1.38675
	2.56606	1.45782	3.50739	6.63307
	2.21241	1.1178	3.60566	4.44623
	2.48561	1.80534	5.77792	3.50067
	1.52781	1.09419	4.11419	1.85788
	2.01232	1.95324	4.6869	4.50201
	0.80864	2.32097	4.09801	1.33954
	1.27222	1.69901	1.82729	5.42919
	2.2905	1.98279	3.04395	3.71251
	1.11466	1.506	5.70708	4.43618
	2.08163	0.84897	3.16213	3.62162
	1.01894	1.31347	2.8675	2.3325
	3.25848	0.71656	4.08812	1.80754
	3.19726	0.93291	3.50882	5.76765
	1.30155	0.63787	3.64325	4.55805
	1.45324	1.54927	3.72376	0.74588
	1.43573	2.94217	4.02986	3.12186
		2.7609	3.10738	0.98264
		1.62592	3.70249	1.62778
		1.2369	2.62686	2.82029
		0.97195	3.86269	0.98413
		1.30726	2.61555	3.26003
		0.9611	3.10881	2.93218
		1.14312	2.49258	2.64016
			5.60593	1.55826
			1.71667	3.45809
			4.76314	0.9381
			4.09711	1.87366
			4.84096	5.14104
			4.42357	5.34442
			4.73161	4.09412
			4.75199	3.81324
			5.12294
			4.48154
			5.46003
			5.03696
			5.43202
			5.06976
			5.58226
			4.27633
			3.86239
			3.96432
			4.40275

## Sheet: Fig. 3b
Long name	YAP nuc/cyto ratio	YAP nuc/cyto ratio	YAP nuc/cyto ratio	YAP nuc/cyto ratio
Unit
Comments	ON (2 d) Static	ON (1 d)	OFF (1 d)	OFF (2 d) Static
Data	7.84877	2.282	1.70602	0.64634
	2.28482	5.39834	2.53723	2.031
	4.12105	3.94396	1.82077	0.85759
	3.75798	4.17137	2.4526	1.05925
	2.78218	3.91749	2.41063	0.72211
	1.88038	4.66016	1.31426	2.72181
	4.93357	3.49064	1.70036	1.95454
	1.59205	3.8768	2.24058	2.06898
	2.50061	4.01786	3.82332	0.93452
	4.09082	2.72939	3.0842	1.1376
	2.13364	5.29884	3.26055	1.74731
	3.55978	5.45656	1.21244	1.31585
	1.72603	6.91711	1.58412	1.63211
	4.26614	4.6538	1.07653	2.86269
	7.31002	4.42331	1.74831	1.61642
	1.69069	1.82119	1.61779	0.92009
	2.50781	2.6957	1.74831	1.28388
	2.50933	4.04147	0.87585	3.63936
	7.50514	5.17815	1.45429	1.63357
	5.93869	6.8157	2.15136	1.23318
	7.03468	2.4947	1.33257	0.6463
	7.51623	2.75542	0.80916	0.61667
	2.46692	3.17171	1.42427	1.71059
	5.76265	2.05238	3.41173	1.81067
	7.74306	3.48736	3.61927	0.59053
	0.78616	3.42451	3.51478	0.90345
	1.13011	4.02578	1.36077	1.57385
	3.1279	3.51291	0.44151	1.26469
	1.91131	4.88239	2.08116	1.68232
	6.59244	5.12555	2.69613	1.57261
	3.27481	4.3962	1.62533	0.66719
	2.81029	2.95356	1.14566	1.78016
	5.7432	2.37951	1.70602	0.64169
	4.4699	3.75638	0.57419	1.11025
	2.07836	3.51291	0.61302	1.11571
	1.92275	6.36006	1.30831	1.28471
	3.26168	2.06639	0.60829	1.02984
	5.44273	3.50493	2.75823	1.26525
	7.35203	2.29574	1.15231	2.83421
	1.91398	4.74543	3.3518	2.97946
	1.1535	3.30678	3.05441	1.35929
	2.34211	6.17868	1.61713	0.74253
	3.44239	7.20541	1.26799	1.96796
	1.14427	6.19194	2.46955	2.45892
	4.13178	4.38903	1.55119	1.48027
	5.30528	5.0828	2.51081	1.44038
	6.32881	2.73774	1.75108	1.77502
	2.68471	3.96886	3.21732	1.88576
	5.11457	4.52643	2.26718	1.95922
	1.30182	4.4874	2.49662	2.1202
	1.38675	2.46683	1.7455	1.46455
	6.63307	6.11362	2.10865	2.56606
	4.44623	4.65746	2.41841	2.21241
	3.50067	7.57895	2.51554	2.48561
	1.85788	4.58491	2.03213	1.52781
	4.50201	5.29701	1.68443	2.01232
	1.33954	4.10044	0.74209	0.80864
	5.42919	5.09568	1.60107	1.27222
	3.71251	4.76904	0.67517	2.2905
	4.43618	4.17062	0.74579	1.11466
	3.62162	2.78259	0.54068	2.08163
	2.3325	2.52488	0.47155	1.01894
	1.80754	1.46738	0.94278	3.25848
	5.76765	2.12493	1.58412	3.19726
	4.55805	3.42451	1.41804	1.30155
	0.74588	5.07299	2.07076	1.45324
	3.12186	5.02604	1.84554	1.43573
	0.98264	1.00401	1.29604
	1.62778	2.59167	1.36077
	2.82029	2.80938	1.63587
	0.98413	4.34224	3.0502
	3.26003	3.2414
	2.93218	3.72237
	2.64016	4.35351
	1.55826	2.37951
	3.45809	1.51982
	0.9381	1.66552
	1.87366	3.93043
	5.14104	4.6531
	5.34442	1.44528
	4.09412	0.91194
	3.81324	1.26692
		3.09872
		2.80938
		5.90885

## Sheet: Fig. 3c
Long name	YAP nuc/cyto ratio	YAP nuc/cyto ratio	YAP nuc/cyto ratio	YAP nuc/cyto ratio
Unit
Comments	ON (2 d) Static	ON (1 d)	Dual ON (1 d)	Dual ON (2 d) Static
Data	7.84877	2.282	2.96485	2.20133
	2.28482	5.39834	2.83959	3.13132
	4.12105	3.94396	0.82211	1.90556
	3.75798	4.17137	4.7151	1.45718
	2.78218	3.91749	2.0223	1.24163
	1.88038	4.66016	2.93355	4.0293
	4.93357	3.49064	2.54528	1.20872
	1.59205	3.8768	3.38987	2.38957
	2.50061	4.01786	3.2212	1.43625
	4.09082	2.72939	2.70579	1.13774
	2.13364	5.29884	2.89116	1.30894
	3.55978	5.45656	4.39482	1.85009
	1.72603	6.91711	2.73912	1.31874
	4.26614	4.6538	2.8206	2.08756
	7.31002	4.42331	2.75544	2.90089
	1.69069	1.82119	3.75207	1.41682
	2.50781	2.6957	2.8887	5.44209
	2.50933	4.04147	2.54688	4.93816
	7.50514	5.17815	3.66371	1.29946
	5.93869	6.8157	3.24728	1.53468
	7.03468	2.4947	3.3695	1.90406
	7.51623	2.75542	3.94277	3.92604
	2.46692	3.17171	4.18941	1.25467
	5.76265	2.05238	4.74214	1.73986
	7.74306	3.48736	5.24982	2.12495
	0.78616	3.42451	3.28839	1.64164
	1.13011	4.02578	3.26941	2.04678
	3.1279	3.51291	5.33525	1.24162
	1.91131	4.88239	5.27394	1.1366
	6.59244	5.12555	3.30519	2.9846
	3.27481	4.3962	4.05913	1.95852
	2.81029	2.95356	4.72652	2.11939
	5.7432	2.37951	4.13469	2.03267
	4.4699	3.75638	2.99237	7.09694
	2.07836	3.51291	2.90646	1.31202
	1.92275	6.36006	3.3695	3.46046
	3.26168	2.06639	4.13469	1.59088
	5.44273	3.50493	4.89439	4.08054
	7.35203	2.29574	3.53098	6.87504
	1.91398	4.74543	3.93146	1.41488
	1.1535	3.30678	3.30519	2.66686
	2.34211	6.17868	3.20275	1.26358
	3.44239	7.20541	3.20168	1.10768
	1.14427	6.19194	1.0784	1.38431
	4.13178	4.38903	2.05141	6.24635
	5.30528	5.0828	3.0049	5.27497
	6.32881	2.73774	2.72408	6.21544
	2.68471	3.96886	2.57466	1.70033
	5.11457	4.52643	2.48758	2.75318
	1.30182	4.4874	5.12243	3.46553
	1.38675	2.46683	2.13108	4.83694
	6.63307	6.11362	2.39697	3.86082
	4.44623	4.65746	3.72893	3.66461
	3.50067	7.57895	4.20183	4.19931
	1.85788	4.58491	2.35431	5.97144
	4.50201	5.29701	2.16852	2.28357
	1.33954	4.10044	2.71614	3.64132
	5.42919	5.09568	1.23908	1.45665
	3.71251	4.76904	2.27811	1.50091
	4.43618	4.17062	3.55817	5.04095
	3.62162	2.78259	3.49786	1.70776
	2.3325	2.52488	3.41291	2.14155
	1.80754	1.46738	3.20909	1.83612
	5.76765	2.12493	2.92998	1.71608
	4.55805	3.42451	1.93841	1.1867
	0.74588	5.07299	2.14127	3.03024
	3.12186	5.02604	2.82236	3.5812
	0.98264	1.00401	3.05551
	1.62778	2.59167	2.96827
	2.82029	2.80938	1.75747
	0.98413	4.34224	2.45377
	3.26003	3.2414	1.84003
	2.93218	3.72237	2.8982
	2.64016	4.35351	1.21551
	1.55826	2.37951	1.66874
	3.45809	1.51982	1.07814
	0.9381	1.66552	1.76494
	1.87366	3.93043	4.53182
	5.14104	4.6531	2.91899
	5.34442	1.44528	2.18207
	4.09412	0.91194	1.28788
	3.81324	1.26692	1.63253
		3.09872	1.55712
		2.80938	0.71456
		5.90885	2.09434
			1.52726
			1.99238
			1.96769
			2.00363
			2.02032
			1.97537
			0.54519
			1.82323
			1.72687
			1.82323
			2.20857

[truncated: 78 more sheets: Fig. 3d, Fig. 3h, Fig. 4a, Fig. 4b, Fig. 4c, Fig. 5a, Fig. 5b, Fig. 5c, Fig. 5d, Fig. 5f, Fig. 6a, Fig. 6b, Fig. 6c, Fig. 7a, Fig. 7b, Fig. 7c, Fig. 7d, Fig. 7f, Supplementary Fig. 3b, Supplementary Fig. 3c …]
